# Supplementary material for: Photonic Crystal Surface Mode Real-Time Imaging of RAD51 DNA Repair Protein Interaction with the ssDNA Substrate
Source: Biosensors (Basel). 2024 Jan 14;14(1):43. doi: 10.3390/bios14010043 (PMC10813746; doi:10.3390/bios14010043)
Supplement: Supplementary file 1 [file biosensors-14-00043-s001.zip]

Archive with 1 entries (1 files):
- biosensors-2738462-supplementary.pdf
